# Supplementary material for: Willingness to Get the COVID-19 Vaccine among Residents of Slum Settlements
Source: Vaccines (Basel). 2021 Aug 26;9(9):951. doi: 10.3390/vaccines9090951 (PMC8472908; doi:10.3390/vaccines9090951)
Supplement: Supplementary file 1 [file vaccines-09-00951-s001.zip]

Archive with 1 entries (1 files):
- vaccines-1327520-supplementary.pdf
